# Supplementary material for: Morphological variation of the early human remains from Quintana Roo, Yucatán Peninsula, Mexico: Contributions to the discussions about the settlement of the Americas
Source: PLoS One. 2020 Jan 29;15(1):e0227444. doi: 10.1371/journal.pone.0227444 (PMC6988924; doi:10.1371/journal.pone.0227444)
Supplement: S1 Table — (XLSX) [file pone.0227444.s001.xlsx]

## Sheet: Sheet1
Specimen	Assessement #	x1	y1	z1	x2	y2	z2	x3	y3	z3	x4	y4	z4	x5	y5	z5	x6	y6	z6	x7	y7	z7	x8	y8	z8	x9	y9	z9	x10	y10	z10	x11	y11	z11	x12	y12	z12	x13	y13	z13	x14	y14	z14	x15	y15	z15	x16	y16	z16
		Inion	Inion	Inion	Asterion R	Asterion R	Asterion R	Asterion L	Asterion L	Asterion L	Lambda	Lambda	Lambda	Basion	Basion	Basion	Opisthion	Opisthion	Opisthion	Occ Condyle R	Occ Condyle R	Occ Condyle R	Occ Condyle L	Occ Condyle L	Occ Condyle L	Hormion	Hormion	Hormion	Staphylion	Staphylion	Staphylion	Stylomastoid For. R	Stylomastoid For. R	Stylomastoid For. R	Jugular For. Ant R	Jugular For. Ant R	Jugular For. Ant R	Jugular For Post R	Jugular For Post R	Jugular For Post R	Vaginal Plate Lat R	Vaginal Plate Lat R	Vaginal Plate Lat R	Vaginal Plate Med R	Vaginal Plate Med R	Vaginal Plate Med R	Porion R	Porion R	Porion R
Naharon	PAC2002-1(Na) B1a753	-19.5511	77.1979	101.44	46.7702	101.457	121.8																									26.8043	140.708	98.1038							36.6082	141.119	98.2489	17.5404	150.714	106.709	46.7197	137.221	112.787
El Pit	PQR2011- JACINTO PAT-1	2.14119	154.478	-116.459	57.1636	145.241	-145.137	-60.121	146.327	-138.271	-0.251472	209.235	-157.944																															48.9288	93.5656	-162.662	56.0548	105.398	-177.745
Las Palmas	PAC2002-PALMAS-H-1	126.234	189.704	27.7148	72.5479	167.606	45.6687	183.108	170.204	45.6824	127.23	204.707	88.1805	127.343	124.257	18.4588	126.172	155.797	11.0662	107.167	136.684	12.2238	146.721	139.958	11.7853	129.186	97.1488	36.5557				88.0659	124.765	24.3329	106.719	121.229	30.2622	91.5571	122.875	23.6177	96.9387	115.039	31.3132	78.4985	122.826	22.9855	73.1539	119.721	39.2952
Muknal	PQR2011-PALMAS-H-2	-20.8497	96.2487	-166.38	37.3424	113.057	-181.848	-71.605	116.702	-187.277	-18.0477	169.618	-145.729																			29.146	101.259	-228.866													45.3874	115.775	-235.421
[truncated: 186 more columns]
